# Supplementary material for: Nosocomial Outbreak of Ralstonia pickettii Infections Likely Linked to Saline Solutions in Germany from August 2023 to March 2024—Challenges in Medical Product-Related Outbreaks
Source: Microorganisms. 2025 Sep 9;13(9):2102. doi: 10.3390/microorganisms13092102 (PMC12472745; doi:10.3390/microorganisms13092102)
Supplement: Supplementary file 1 [file microorganisms-13-02102-s001.zip]

Archive with 1 entries (1 files):
- microorganisms-3810530-supplementary.pdf
